# Supplementary material for: Transgender Males as Potential Donors for Uterus Transplantation: A Survey
Source: J Clin Med. 2022 Oct 14;11(20):6081. doi: 10.3390/jcm11206081 (PMC9605112; doi:10.3390/jcm11206081)
Supplement: Supplementary file 1 [file jcm-11-06081-s001.zip]

Archive with 1 entries (1 files):
- jcm-1922454 -Supplementary Material-revise.pdf
